# Supplementary material for: Graphene Composite via Bacterial Cellulose Assisted Liquid Phase Exfoliation for Sodium-Ion Batteries
Source: Polymers (Basel). 2022 Dec 31;15(1):203. doi: 10.3390/polym15010203 (PMC9824451; doi:10.3390/polym15010203)
Supplement: Supplementary file 1 [file polymers-15-00203-s001.zip]

Archive with 1 entries (1 files):
- polymers-2100375-supplementary.pdf
